# Supplementary material for: Development and validation of a novel fibroblast scoring model for lung adenocarcinoma
Source: Front Oncol. 2022 Aug 22;12:905212. doi: 10.3389/fonc.2022.905212 (PMC9444064; doi:10.3389/fonc.2022.905212)
Supplement: Supplementary file 6 [file Table_3.xlsx]

## Sheet: Sheet2
Table-S3: The Coefficient of the Risk Factor
Gene	Coefficient
TNFSF14	0.059562
FZD4	0.00725105
SEMA3C	0.00499093
JAG1	0.0045943
IL15RA	0.00298318
FGFR1	0.00244227
IGF1R	0.00201174
CD99	0.00181608
COL4A1	0.0015684
LIF	0.00143797
MIF	0.00137928
SEMA3A	0.00122709
LAMC1	0.00072084
TNFRSF1A	0.000572913
EGFR	0.000343001
TIMP1	0.000222336
HRH1	0.000159068
LAMP1	0.000141485
SCGB3A1	-3.25e-05
CCL21	-4.14e-05
ITGAL	-0.000317947
COL5A2	-0.00128671
LTB	-0.00306294
LIFR	-0.00806885
SPN	-0.00998612
HGF	-0.0173296
JAM2	-0.0405534
